# Supplementary material for: Ecological and pest-management implications of sex differences in scarab landing patterns on grape vines
Source: PeerJ. 2017 Apr 27;5:e3213. doi: 10.7717/peerj.3213 (PMC5410136; doi:10.7717/peerj.3213)
Supplement: Data S1 — All data needed for statistical computations [file peerj-05-3213-s001.xlsx]

## Sheet: 2014 Awatere
Date	abundance	male1	female1	SR1	porcentaje1	male2	female2	SR2	porcentaje2	male3	female3	SR3	porcentaje3	SR.total	P. total	male.total	female.total
2015-10-27	1	1	0	#DIV/0!	100	1	0	#DIV/0!	100	1	0	#DIV/0!	100	#DIV/0!	100	1	0
2015-10-28	0	0	0	n/a	n/a	n/a	n/a	n/a	n/a	n/a	n/a	n/a	n/a	#VALUE!	#VALUE!	#VALUE!	#VALUE!
2015-10-29	2	1	1	1	50	1	1	1	50	1	1	1	50	1	50	1	1
2015-10-30	3	3	0	#DIV/0!	100	3	0	#DIV/0!	100	3	0	#DIV/0!	100	#DIV/0!	100	3	0
2015-10-31	58	7	13	0.538462	35	18	2	9	90	16	4	4	80	4.51282	68.3333	13.6667	6.33333
2015-11-01	24	6	14	0.428571	30	3	1	3	75	n/a	n/a	n/a	#VALUE!	1.71429	52.5	4.5	7.5
2015-11-02	0	0	0	#DIV/0!	#DIV/0!	0	0	#DIV/0!	#DIV/0!	0	0	#DIV/0!	#DIV/0!	#DIV/0!	#DIV/0!	0	0
2015-11-03	0	0	0	#DIV/0!	n/a	n/a	n/a	n/a	n/a	n/a	n/a	n/a	n/a	#DIV/0!	#VALUE!	#VALUE!	#VALUE!
2015-11-04	0	0	0	#DIV/0!	n/a	n/a	n/a	n/a	n/a	n/a	n/a	n/a	n/a	#DIV/0!	#VALUE!	#VALUE!	#VALUE!
2015-11-05	7	4	3	1.33333	57.1429	4	3	1.33333	57.1429	4	3	1.33333	57.1429	1.33333	57.1429	4	3
2015-11-06	162	11	9	1.22222	55	13	7	1.85714	65	12	8	1.5	60	1.52646	60	12	8
2015-11-07	1210	16	4	4	80	18	2	9	90	17	3	5.66667	85	6.22222	85	17	3
2015-11-08	1122	19	1	19	95	16	4	4	80	16	4	4	80	9	85	17	3
2015-11-09	2576	11	9	1.22222	55	17	3	5.66667	85	12	8	1.5	60	2.7963	66.6667	13.3333	6.66667
2015-11-10	845	14	6	2.33333	70	14	6	2.33333	70	16	4	4	80	2.88889	73.3333	14.6667	5.33333
2015-11-11	3360	12	8	1.5	60	14	6	2.33333	70	15	5	3	75	2.27778	68.3333	13.6667	6.33333
2015-11-12	0	0	0	#DIV/0!	n/a	n/a	n/a	n/a	n/a	n/a	n/a	n/a	n/a	#DIV/0!	#VALUE!	#VALUE!	#VALUE!
2015-11-13	387	13	7	1.85714	65	12	8	1.5	60	11	9	1.22222	55	1.52646	60	12	8
2015-11-14	6968	13	7	1.85714	65	11	9	1.22222	55	14	6	2.33333	70	1.80423	63.3333	12.6667	7.33333
2015-11-15	2318	6	14	0.428571	30	13	7	1.85714	65	12	8	1.5	60	1.2619	51.6667	10.3333	9.66667
2015-11-16	1840	13	7	1.85714	65	19	1	19	95	13	7	1.85714	65	7.57143	75	15	5
2015-11-17	980	9	11	0.818182	45	16	4	4	80	14	6	2.33333	70	2.38384	65	13	7
2015-11-18	738	14	6	2.33333	70	11	9	1.22222	55	12	8	1.5	60	1.68519	61.6667	12.3333	7.66667
2015-11-19	1183	14	6	2.33333	70	11	9	1.22222	55	13	7	1.85714	65	1.80423	63.3333	12.6667	7.33333
2015-11-20	2623	10	10	1	50	14	6	2.33333	70	15	5	3	75	2.11111	65	13	7
2015-11-21	1876	7	13	0.538462	35	9	11	0.818182	45	12	8	1.5	60	0.952214	46.6667	9.33333	10.6667
2015-11-22	1087	5	15	0.333333	25	15	5	3	75	11	9	1.22222	55	1.51852	51.6667	10.3333	9.66667
2015-11-23	1379	7	13	0.538462	35	17	3	5.66667	85	15	5	3	75	3.06838	65	13	7
2015-11-24	1458	12	8	1.5	60	13	7	1.85714	65	11	9	1.22222	55	1.52646	60	12	8
2015-11-25	873	8	12	0.666667	40	10	10	1	50	10	10	1	50	0.888889	46.6667	9.33333	10.6667
2015-11-26	1529	5	15	0.333333	25	11	9	1.22222	55	10	10	1	50	0.851852	43.3333	8.66667	11.3333
2015-11-27	463	8	12	0.666667	40	15	5	3	75	10	10	1	50	1.55556	55	11	9
2015-11-28	0	0	0	#DIV/0!	n/a	n/a	n/a	n/a	n/a	n/a	n/a	n/a	n/a	#DIV/0!	#VALUE!	#VALUE!	#VALUE!
2015-11-29	848	6	14	0.428571	30	12	8	1.5	60	15	5	3	75	1.64286	55	11	9
2015-11-30	449	11	9	1.22222	55	7	13	0.538462	35	11	9	1.22222	55	0.994302	48.3333	9.66667	10.3333
2015-12-01	0	0	0	#DIV/0!	n/a	n/a	n/a	n/a	n/a	n/a	n/a	n/a	n/a	#DIV/0!	#VALUE!	#VALUE!	#VALUE!
2015-12-02	0	0	0	#DIV/0!	n/a	n/a	n/a	n/a	n/a	n/a	n/a	n/a	n/a	#DIV/0!	#VALUE!	#VALUE!	#VALUE!

## Sheet: 2015 Awatere
Date	abundance	male1	female1	SR1	porcentaje1	male2	female2	SR2	porcentaje2	male3	female3	SR3	porcentaje3	SR.total	P.total	male.total	female.total
26-0ct	0
2015-10-27	0
2015-10-28	0
2015-10-29	0
2015-10-30	0
2015-10-31	0
2015-11-01	0
2015-11-02	0
2015-11-03	0
2015-11-04	0
2015-11-05	0
2015-11-06	0
2015-11-07	33	11	9	1.22222	55	11	9	1.22222	55	11	9	1.22222	55	1.22222	55	11	9
2015-11-08	40	11	9	1.22222	55	12	8	1.5	60	10	10	1	50	1.24074	55	11	9
2015-11-09	137	11	9	1.22222	55	10	10	1	50	12	8	1.5	60	1.24074	55	11	9
2015-11-10	251	11	9	1.22222	55	10	10	1	50	6	14	0.428571	30	0.883598	45	9	11
2015-11-11	0			#DIV/0!	#DIV/0!			#DIV/0!	#DIV/0!			#DIV/0!	#DIV/0!	#DIV/0!	#DIV/0!	0	0
2015-11-12	0			#DIV/0!	#DIV/0!			#DIV/0!	#DIV/0!			#DIV/0!	#DIV/0!	#DIV/0!	#DIV/0!	0	0
2015-11-13	51	12	8	1.5	60	10	10	1	50	13	7	1.85714	65	1.45238	58.3333	11.6667	8.33333
2015-11-14	203	13	7	1.85714	65	14	6	2.33333	70	13	7	1.85714	65	2.01587	66.6667	13.3333	6.66667
2015-11-15	0			#DIV/0!	#DIV/0!			#DIV/0!	#DIV/0!			#DIV/0!	#DIV/0!	#DIV/0!	#DIV/0!	0	0
2015-11-16	232	5	15	0.333333	25	10	10	1	50	8	12	0.666667	40	0.666667	38.3333	7.66667	12.3333
2015-11-17	593	7	13	0.538462	35	5	15	0.333333	25	9	11	0.818182	45	0.563326	35	7	13
2015-11-18	0			#DIV/0!	#DIV/0!			#DIV/0!	#DIV/0!			#DIV/0!	#DIV/0!	#DIV/0!	#DIV/0!	0	0
2015-11-19	1039	7	13	0.538462	35	8	12	0.666667	40	7	13	0.538462	35	0.581197	36.6667	7.33333	12.6667
2015-11-20	944	10	10	1	50	11	9	1.22222	55	8	12	0.666667	40	0.962963	48.3333	9.66667	10.3333
2015-11-21	609	11	9	1.22222	55	10	10	1	50	10	10	1	50	1.07407	51.6667	10.3333	9.66667
2015-11-22	329	7	13	0.538462	35	7	13	0.538462	35	7	13	0.538462	35	0.538462	35	7	13
2015-11-23	291	12	8	1.5	60	8	12	0.666667	40	11	9	1.22222	55	1.12963	51.6667	10.3333	9.66667
2015-11-24	286	11	9	1.22222	55	9	11	0.818182	45	10	10	1	50	1.01347	50	10	10
2015-11-25	124	9	11	0.818182	45	9	11	0.818182	45	8	12	0.666667	40	0.767677	43.3333	8.66667	11.3333
2015-11-26	417	8	12	0.666667	40	9	11	0.818182	45	9	11	0.818182	45	0.767677	43.3333	8.66667	11.3333
2015-11-27	274	8	12	0.666667	40	9	11	0.818182	45	10	10	1	50	0.828283	45	9	11
2015-11-28	48	9	11	0.818182	45	9	11	0.818182	45	8	12	0.666667	40	0.767677	43.3333	8.66667	11.3333
2015-11-29	0			#DIV/0!	#DIV/0!			#DIV/0!	#DIV/0!			#DIV/0!	#DIV/0!	#DIV/0!	#DIV/0!	0	0
2015-11-30	108	6	14	0.428571	30	7	13	0.538462	35	9	11	0.818182	45	0.595072	36.6667	7.33333	12.6667
2015-12-01	102	6	14	0.428571	30	10	10	1	50	9	11	0.818182	45	0.748918	41.6667	8.33333	11.6667
2015-12-02	0			#DIV/0!	#DIV/0!			#DIV/0!	#DIV/0!			#DIV/0!	#DIV/0!	#DIV/0!	#DIV/0!	0	0

## Sheet: 2015 Blenheim
Date	abundance	male1	female1	SR1	promedio1	male2	female2	SR2	promedio2	male3	female3	SR3	promedio3	SR.total	P.total	male.total	female.total
26-0ct	503	11	9	1.22222	55	12	8	1.5	60	12	8	1.5	60	1.40741	58.3333	11.6667	8.33333
2015-10-27	0			#DIV/0!	#DIV/0!			#DIV/0!	#DIV/0!			#DIV/0!	#DIV/0!	#DIV/0!	#DIV/0!	0	0
2015-10-28	207	11	9	1.22222	55	12	8	1.5	60	10	10	1	50	1.24074	55	11	9
2015-10-29	0			#DIV/0!	#DIV/0!			#DIV/0!	#DIV/0!			#DIV/0!	#DIV/0!	#DIV/0!	#DIV/0!	0	0
2015-10-30	229	10	10	1	50	11	9	1.22222	55	8	12	0.666667	40	0.962963	48.3333	9.66667	10.3333
2015-10-31	569	15	5	3	75	13	7	1.85714	65	10	10	1	50	1.95238	63.3333	12.6667	7.33333
2015-11-01	636	14	6	2.33333	70	12	8	1.5	60	16	4	4	80	2.61111	70	14	6
2015-11-02	1313	17	3	5.66667	85	12	8	1.5	60	12	8	1.5	60	2.88889	68.3333	13.6667	6.33333
2015-11-03	902	11	9	1.22222	55	10	10	1	50	11	9	1.22222	55	1.14815	53.3333	10.6667	9.33333
2015-11-04	0			#DIV/0!	#DIV/0!			#DIV/0!	#DIV/0!			#DIV/0!	#DIV/0!	#DIV/0!	#DIV/0!	0	0
2015-11-05	136	11	9	1.22222	55	12	8	1.5	60	11	9	1.22222	55	1.31481	56.6667	11.3333	8.66667
2015-11-06	1966	10	10	1	50	13	7	1.85714	65	10	10	1	50	1.28571	55	11	9
2015-11-07	1444	11	9	1.22222	55	11	9	1.22222	55	12	8	1.5	60	1.31481	56.6667	11.3333	8.66667
2015-11-08	691	12	8	1.5	60	11	9	1.22222	55	12	8	1.5	60	1.40741	58.3333	11.6667	8.33333
2015-11-09	644	12	8	1.5	60	16	4	4	80	12	8	1.5	60	2.33333	66.6667	13.3333	6.66667
2015-11-10	972	12	8	1.5	60	17	3	5.66667	85	12	8	1.5	60	2.88889	68.3333	13.6667	6.33333
2015-11-11	0			#DIV/0!	#DIV/0!			#DIV/0!	#DIV/0!			#DIV/0!	#DIV/0!	#DIV/0!	#DIV/0!	0	0
2015-11-12	0			#DIV/0!	#DIV/0!			#DIV/0!	#DIV/0!			#DIV/0!	#DIV/0!	#DIV/0!	#DIV/0!	0	0
2015-11-13	615	6	14	0.428571	30	5	15	0.333333	25	6	14	0.428571	30	0.396825	28.3333	5.66667	14.3333
2015-11-14	598	9	11	0.818182	45	10	10	1	50	10	10	1	50	0.939394	48.3333	9.66667	10.3333
2015-11-15	0			#DIV/0!	#DIV/0!			#DIV/0!	#DIV/0!			#DIV/0!	#DIV/0!	#DIV/0!	#DIV/0!	0	0
2015-11-16	501	9	11	0.818182	45	7	13	0.538462	35	11	9	1.22222	55	0.859622	45	9	11
2015-11-17	0			#DIV/0!	#DIV/0!			#DIV/0!	#DIV/0!			#DIV/0!	#DIV/0!	#DIV/0!	#DIV/0!	0	0
2015-11-18	0			#DIV/0!	#DIV/0!			#DIV/0!	#DIV/0!			#DIV/0!	#DIV/0!	#DIV/0!	#DIV/0!	0	0
2015-11-19	387	8	12	0.666667	40	10	10	1	50	8	12	0.666667	40	0.777778	43.3333	8.66667	11.3333
2015-11-20	273	12	8	1.5	60	12	8	1.5	60	10	10	1	50	1.33333	56.6667	11.3333	8.66667
2015-11-21	198	6	14	0.428571	30	9	11	0.818182	45	9	11	0.818182	45	0.688312	40	8	12
2015-11-22	60	5	15	0.333333	25	5	15	0.333333	25	4	16	0.25	20	0.305556	23.3333	4.66667	15.3333
2015-11-23	493	10	10	1	50	8	12	0.666667	40	8	12	0.666667	40	0.777778	43.3333	8.66667	11.3333
2015-11-24	269	9	11	0.818182	45	10	10	1	50	7	13	0.538462	35	0.785548	43.3333	8.66667	11.3333
2015-11-25	241	10	10	1	50	7	13	0.538462	35	7	13	0.538462	35	0.692308	40	8	12
2015-11-26	136	11	9	1.22222	55	8	12	0.666667	40	10	10	1	50	0.962963	48.3333	9.66667	10.3333
2015-11-27	220	7	13	0.538462	35	5	15	0.333333	25	8	12	0.666667	40	0.512821	33.3333	6.66667	13.3333
2015-11-28	159	7	13	0.538462	35	6	14	0.428571	30	9	11	0.818182	45	0.595072	36.6667	7.33333	12.6667
2015-11-29	71	11	9	1.22222	55	12	8	1.5	60	12	8	1.5	60	1.40741	58.3333	11.6667	8.33333
2015-11-30	195	8	12	0.666667	40	9	11	0.818182	45	7	13	0.538462	35	0.674437	40	8	12
2015-12-01	103	6	14	0.428571	30	10	10	1	50	12	8	1.5	60	0.97619	46.6667	9.33333	10.6667
2015-12-02	0			#DIV/0!	#DIV/0!			#DIV/0!	#DIV/0!			#DIV/0!	#DIV/0!	#DIV/0!	#DIV/0!	0	0

## Sheet: male-female
Date-KN14	abundance	male.total	female.total		Date-KN15	abundance	male.total	female.total		Date-WH15	abundance	male.total	female.total
2015-10-27	1	1	0		2015-11-07	33	11	9		26-0ct	503	11.6667	8.33333
2015-10-28	0	0	0		2015-11-08	40	11	9		2015-10-27	0	0	0
2015-10-29	2	1	1		2015-11-09	137	11	9		2015-10-28	207	11	9
2015-10-30	3	3	0		2015-11-10	251	9	11		2015-10-29	0	0	0
2015-10-31	58	13.6667	6.33333		2015-11-11	0	0	0		2015-10-30	229	9.66667	10.3333
2015-11-01	24	4.5	7.5		2015-11-12	0	0	0		2015-10-31	569	12.6667	7.33333
2015-11-02	0	0	0		2015-11-13	51	11.6667	8.33333		2015-11-01	636	14	6
2015-11-03	0	0	0		2015-11-14	203	13.3333	6.66667		2015-11-02	1313	13.6667	6.33333
2015-11-04	0	0	0		2015-11-15	0	0	0		2015-11-03	902	10.6667	9.33333
2015-11-05	7	4	3		2015-11-16	232	7.66667	12.3333		2015-11-04	0	0	0
2015-11-06	162	12	8		2015-11-17	593	7	13		2015-11-05	136	11.3333	8.66667
2015-11-07	1210	17	3		2015-11-18	0	0	0		2015-11-06	1966	11	9
2015-11-08	1122	17	3		2015-11-19	1039	7.33333	12.6667		2015-11-07	1444	11.3333	8.66667
2015-11-09	2576	13.3333	6.66667		2015-11-20	944	9.66667	10.3333		2015-11-08	691	11.6667	8.33333
2015-11-10	845	14.6667	5.33333		2015-11-21	609	10.3333	9.66667		2015-11-09	644	13.3333	6.66667
2015-11-11	3360	13.6667	6.33333		2015-11-22	329	7	13		2015-11-10	972	13.6667	6.33333
2015-11-12	0	0	0		2015-11-23	291	10.3333	9.66667		2015-11-11	0	0	0
2015-11-13	387	12	8		2015-11-24	286	10	10		2015-11-12	0	0	0
2015-11-14	6968	12.6667	7.33333		2015-11-25	124	8.66667	11.3333		2015-11-13	615	5.66667	14.3333
2015-11-15	2318	10.3333	9.66667		2015-11-26	417	8.66667	11.3333		2015-11-14	598	9.66667	10.3333
2015-11-16	1840	15	5		2015-11-27	274	9	11		2015-11-15	0	0	0
2015-11-17	980	13	7		2015-11-28	48	8.66667	11.3333		2015-11-16	501	9	11
2015-11-18	738	12.3333	7.66667		2015-11-29	0	0	0		2015-11-17	0	0	0
2015-11-19	1183	12.6667	7.33333		2015-11-30	108	7.33333	12.6667		2015-11-18	0	0	0
2015-11-20	2623	13	7		2015-12-01	102	8.33333	11.6667		2015-11-19	387	8.66667	11.3333
2015-11-21	1876	9.33333	10.6667		2015-12-02	0	0	0		2015-11-20	273	11.3333	8.66667
2015-11-22	1087	10.3333	9.66667							2015-11-21	198	8	12
2015-11-23	1379	13	7							2015-11-22	60	4.66667	15.3333
2015-11-24	1458	12	8							2015-11-23	493	8.66667	11.3333
2015-11-25	873	9.33333	10.6667							2015-11-24	269	8.66667	11.3333
2015-11-26	1529	8.66667	11.3333							2015-11-25	241	8	12
2015-11-27	463	11	9							2015-11-26	136	9.66667	10.3333
2015-11-28	0	0	0							2015-11-27	220	6.66667	13.3333
2015-11-29	848	11	9							2015-11-28	159	7.33333	12.6667
2015-11-30	449	9.66667	10.3333							2015-11-29	71	11.6667	8.33333
2015-12-01	0	0	0							2015-11-30	195	8	12
2015-12-02	0	0	0							2015-12-01	103	9.33333	10.6667
										2015-12-02	0	0	0

## Sheet: 5-minKN15
Date-KN15	days-1	days	period	abundance	males.fix	females.fix	prop.fix					time.period	mean	sd	se
2016-11-07	1	8	5-m	0	0	0	#DIV/0!					5-m	0.22415	0.359832	0.136004
2016-11-08	2	8	10-m	4	0	4	0					10-m	0.0946746	0.114285	0.0316969
2016-11-09	3	8	15-m	0	0	0						15-m	0.115368	0.141009	0.0425159
2016-11-10	4	8	20-m	0	0	0	#DIV/0!					20-m	0.214286	0.230022	0.0869401
2016-11-13	7	10	5-m	0	0	0	#DIV/0!
2016-11-14	8	10	10-m	2	0	2	0					abundance average
2016-11-16	10	10	15-m	3	1	2	0.333333					time.period	mean	sd	se
2016-11-17	11	10	20-m	0	0	0	#DIV/0!					5-m	2.53846	4.21536	1.16913
2016-11-19	13	11	5-m	1	0	1	0					10-m	15.1538	14.4444	4.00616
2016-11-20	14	11	10-m	4	0	4	0					15-m	7.53846	9.03341	2.50542
2016-11-21	15	11	15-m	1	0	1	0					20-m	1.92308	2.326	0.645115
2016-11-22	16	11	20-m	2	1	1	0.5
2016-11-23	17	13	5-m	0	0	0	#DIV/0!
2016-11-24	18	13	10-m	31	6	14	0.3
2016-11-25	19	13	15-m	14	4	10	0.285714
2016-11-26	20	13	20-m	6	1	5	0.166667
2016-11-27	21	14	5-m	1	0	1	0
2016-11-28	22	14	10-m	50	2	18	0.1
2016-11-30	24	14	15-m	21	6	14	0.3
2016-12-01	25	14	20-m	1	0	1	0
		15	5-m	1	1	0	1
		15	10-m	10	0	10	0
		15	15-m	21	3	17	0.15
		15	20-m	6	2	4	0.333333
		16	5-m	0	0	0	#DIV/0!
		16	10-m	10	2	8	0.2
		16	15-m	2	0	2	0
		16	20-m	0	0	0	#DIV/0!
		17	5-m	0	0	0	#DIV/0!
		17	10-m	6	0	6	0
		17	15-m	24	4	16	0.2
		17	20-m	4	0	4	0
		18	5-m	0	0	0	#DIV/0!
		18	10-m	7	0	7	0
		18	15-m	6	0	6	0
		18	20-m	4	0	4	0
		19	5-m	1	0	1	0
		19	10-m	13	3	10	0.230769
		19	15-m	3	0	3	0
		19	20-m	2	1	1	0.5
		20	5-m	12	1	11	0.0833333
		20	10-m	27	4	16	0.2
		20	15-m	1	0	1	0
		20	20-m	0	0	0	#DIV/0!
		21	5-m	10	2	8	0.2
		21	10-m	28	4	16	0.2
		21	15-m	2	0	2	0
		21	20-m	0	0	0	#DIV/0!
		22	5-m	7	2	5	0.285714
		22	10-m	5	0	5	0
		22	15-m	0	0	0	#DIV/0!
		22	20-m	0	0	0	#DIV/0!

## Sheet: 5-minWH15
Date-WH15	days-1	days	period	abundance	males.fix	females.fix	prop.fix					time.period	mean	sd	se
26-0ct	1	8	5-m	8	0	8	0					5-m	0.067284	0.126999	0.0299341
2016-10-28	3	8	10-m	34	6	14	0.3					10-m	0.17933	0.166089	0.0362436
2016-10-30	5	8	15-m	139	4	16	0.2					15-m	0.12781	0.116688	0.0260921
2016-10-31	6	8	20-m	32	8	24	0.25					20-m	0.10672	0.129891	0.0335376
2016-11-01	7	8	25-m	12	2	10	0.166667					25-m	0.288889	0.183586	0.105993
2016-11-02	8	9	5-m	3	1	2	0.333333
2016-11-03	9	9	10-m	12	4	8	0.333333					abundance average
2016-11-05	11	9	15-m	15	4	11	0.266667					time.period	mean	sd	se
2016-11-06	12	9	20-m	5	1	4	0.2					5-m	2.90476	2.98169	0.650658
2016-11-07	13	9	25-m	0	0	0	#DIV/0!					10-m	14.7143	12.7363	2.7793
2016-11-08	14	11	5-m	1	0	1	0					15-m	20.3333	30.416	6.63732
2016-11-09	15	11	10-m	1	0	1	0					20-m	7.09524	9.63797	2.10318
2016-11-10	16	11	15-m	2	0	2	0					25-m	0.904762	2.79114	0.609077
2016-11-13	19	11	20-m	0	0	0	#DIV/0!
2016-11-14	20	11	25-m	0	0	0	#DIV/0!
2016-11-16	22	12	5-m	3	1	2	0.333333
2016-11-19	25	12	10-m	44	4	16	0.2
2016-11-20	26	12	15-m	60	3	17	0.15
2016-11-21	27	12	20-m	33	2	18	0.1
2016-11-22	28	12	25-m	2	1	1	0.5
2016-11-23	29	13	5-m	1	0	1	0
2016-11-24	30	13	10-m	8	4	4	0.5
2016-11-25	31	13	15-m	34	6	14	0.3
2016-11-26	32	13	20-m	18	1	17	0.0555556
2016-11-27	33	13	25-m	0	0	0	#DIV/0!
2016-11-28	34	14	5-m	1	0	1	0
2016-11-29	35	14	10-m	19	4	15	0.210526
2016-11-30	36	14	15-m	12	2	10	0.166667
2016-12-01	37	14	20-m	0	0	0	#DIV/0!
		14	25-m	0	0	0	#DIV/0!
		15	5-m	2	0	2	0
		15	10-m	18	2	16	0.111111
		15	15-m	23	4	19	0.173913
		15	20-m	10	2	8	0.2
		15	25-m	0	0	0	#DIV/0!
		16	5-m	0	0	0	#DIV/0!
		16	10-m	9	2	7	0.222222
		16	15-m	12	2	10	0.166667
		16	20-m	0	0	0	#DIV/0!
		16	25-m	0	0	0	#DIV/0!
		19	5-m	4	0	4	0
		19	10-m	44	8	12	0.4
		19	15-m	24	1	19	0.05
		19	20-m	6	1	5	0.166667
		19	25-m	0	0	0	#DIV/0!
		20	5-m	6	0	6	0
		20	10-m	21	4	16	0.2
		20	15-m	10	1	9	0.1
		20	20-m	2	0	2	0
		20	25-m	0	0	0	#DIV/0!
		22	5-m	1	0	1	0
		22	10-m	4	0	4	0
		22	15-m	24	1	19	0.05
		22	20-m	10	0	10	0
		22	25-m	5	1	4	0.2
		25	5-m	1	0	1	0
		25	10-m	18	8	13	0.380952
		25	15-m	12	0	12	0
		25	20-m	6	0	6	0
		25	25-m	0	0	0	#DIV/0!
		26	5-m	2	0	2	0
		26	10-m	11	5	6	0.454545
		26	15-m	17	7	10	0.411765
		26	20-m	10	2	8	0.2
		26	25-m	0	0	0	#DIV/0!
		27	5-m	1	0	1	0
		27	10-m	5	1	4	0.2
		27	15-m	0	0	0	#DIV/0!
		27	20-m	0	0	0	#DIV/0!
		27	25-m	0	0	0	#DIV/0!
		28	5-m	0	0	0	#DIV/0!
		28	10-m	1	0	1	0
		28	15-m	1	0	1	0
		28	20-m	0	0	0	#DIV/0!
		28	25-m	0	0	0	#DIV/0!
		29	5-m	4	0	4	0
		29	10-m	22	0	20	0
		29	15-m	13	2	11	0.153846
		29	20-m	2	0	2	0
		29	25-m	0	0	0	#DIV/0!
		30	5-m	9	1	8	0.111111
		30	10-m	5	0	5	0
		30	15-m	3	0	3	0
		30	20-m	0	0	0	#DIV/0!
		30	25-m	0	0	0	#DIV/0!
		31	5-m	0	0	0	#DIV/0!
		31	10-m	5	0	5	0
		31	15-m	5	1	4	0.2
		31	20-m	4	0	4	0
		31	25-m	0	0	0	#DIV/0!
		32	5-m	3	1	2	0.333333
		32	10-m	14	1	13	0.0714286
		32	15-m	4	0	4	0
		32	20-m	2	0	2	0
		32	25-m	0	0	0	#DIV/0!
		33	5-m	10	1	9	0.1
		33	10-m	11	2	9	0.181818
		33	15-m	11	0	11	0
		33	20-m	2	0	2	0
		33	25-m	0	0	0	#DIV/0!
		34	5-m	1	0	1	0
		34	10-m	3	0	3	0
		34	15-m	6	1	5	0.166667
		34	20-m	7	3	4	0.428571
		34	25-m	0	0	0	#DIV/0!

## Sheet: Spearmans Rho
Date-KN14	ab.KN14	prop.KN14		Date-KN15	ab.KN15	prop.KN15		Date-WH15	ab.WH15	prop.WH15
2015-10-27	1	100		2015-11-07	33	55		26-0ct	503	58.3333
2015-10-29	2	50		2015-11-08	40	55		2015-10-28	207	55
2015-10-30	3	100		2015-11-09	137	55		2015-10-30	229	48.3333
2015-10-31	58	68.3333		2015-11-10	251	45		2015-10-31	569	63.3333
2015-11-01	24	52.5		2015-11-13	51	58.3333		2015-11-01	636	70
2015-11-05	7	57.1429		2015-11-14	203	66.6667		2015-11-02	1313	68.3333
2015-11-06	162	60		2015-11-16	232	38.3333		2015-11-03	902	53.3333
2015-11-07	1210	85		2015-11-17	593	35		2015-11-05	136	56.6667
2015-11-08	1122	85		2015-11-19	1039	36.6667		2015-11-06	1966	55
2015-11-09	2576	66.6667		2015-11-20	944	48.3333		2015-11-07	1444	56.6667
2015-11-10	845	73.3333		2015-11-21	609	51.6667		2015-11-08	691	58.3333
2015-11-11	3360	68.3333		2015-11-22	329	35		2015-11-09	644	66.6667
2015-11-13	387	60		2015-11-23	291	51.6667		2015-11-10	972	68.3333
2015-11-14	6968	63.3333		2015-11-24	286	50		2015-11-13	615	28.3333
2015-11-15	2318	51.6667		2015-11-25	124	43.3333		2015-11-14	598	48.3333
2015-11-16	1840	75		2015-11-26	417	43.3333		2015-11-16	501	45
2015-11-17	980	65		2015-11-27	274	45		2015-11-19	387	43.3333
2015-11-18	738	61.6667		2015-11-28	48	43.3333		2015-11-20	273	56.6667
2015-11-19	1183	63.3333		2015-11-30	108	36.6667		2015-11-21	198	40
2015-11-20	2623	65		2015-12-01	102	41.6667		2015-11-22	60	23.3333
2015-11-21	1876	46.6667		mean		46.75		2015-11-23	493	43.3333
2015-11-22	1087	51.6667						2015-11-24	269	43.3333
2015-11-23	1379	65						2015-11-25	241	40
2015-11-24	1458	60						2015-11-26	136	48.3333
2015-11-25	873	46.6667						2015-11-27	220	33.3333
2015-11-26	1529	43.3333						2015-11-28	159	36.6667
2015-11-27	463	55						2015-11-29	71	58.3333
2015-11-29	848	55						2015-11-30	195	40
2015-11-30	449	48.3333						2015-12-01	103	46.6667
mean		63.5509						mean		50.1149

## Sheet: 5-minWH15GLM
period	abundance
5-m	8
10-m	34
15-m	139
20-m	32
25-m	12
5-m	3
10-m	12
15-m	15
20-m	5
25-m	0
5-m	1
10-m	1
15-m	2
20-m	0
25-m	0
5-m	3
10-m	44
15-m	60
20-m	33
25-m	2
5-m	1
10-m	8
15-m	34
20-m	18
25-m	0
5-m	1
10-m	19
15-m	12
20-m	0
25-m	0
5-m	2
10-m	18
15-m	23
20-m	10
25-m	0
5-m	0
10-m	9
15-m	12
20-m	0
25-m	0
5-m	4
10-m	44
15-m	24
20-m	6
25-m	0
5-m	6
10-m	21
15-m	10
20-m	2
25-m	0
5-m	1
10-m	4
15-m	24
20-m	10
25-m	5
5-m	1
10-m	18
15-m	12
20-m	6
25-m	0
5-m	2
10-m	11
15-m	17
20-m	10
25-m	0
5-m	1
10-m	5
15-m	0
20-m	0
25-m	0
5-m	0
10-m	1
15-m	1
20-m	0
25-m	0
5-m	4
10-m	22
15-m	13
20-m	2
25-m	0
5-m	9
10-m	5
15-m	3
20-m	0
25-m	0
5-m	0
10-m	5
15-m	5
20-m	4
25-m	0
5-m	3
10-m	14
15-m	4
20-m	2
25-m	0
5-m	10
10-m	11
15-m	11
20-m	2
25-m	0
5-m	1
10-m	3
15-m	6
20-m	7
25-m	0

## Sheet: 5-minKN15GLM
period	abundance
5-m	0
10-m	4
15-m	0
20-m	0
5-m	0
10-m	2
15-m	3
20-m	0
5-m	1
10-m	4
15-m	1
20-m	2
5-m	0
10-m	31
15-m	14
20-m	6
5-m	1
10-m	50
15-m	21
20-m	1
5-m	1
10-m	10
15-m	21
20-m	6
5-m	0
10-m	10
15-m	2
20-m	0
5-m	0
10-m	6
15-m	24
20-m	4
5-m	0
10-m	7
15-m	6
20-m	4
5-m	1
10-m	13
15-m	3
20-m	2
5-m	12
10-m	27
15-m	1
20-m	0
5-m	10
10-m	28
15-m	2
20-m	0
5-m	7
10-m	5
15-m	0
20-m	0
