# Supplementary material for: Ecological and pest-management implications of sex differences in scarab landing patterns on grape vines
Source: PeerJ. 2017 Apr 27;5:e3213. doi: 10.7717/peerj.3213 (PMC5410136; doi:10.7717/peerj.3213)
Supplement: Supplemental Information 1 — This R code script presents the steps carried out to analyse the data used for this manuscript. For each analysis, individual datasets extracted from the raw data file were created and used as .txt files. [file peerj-05-3213-s002.r]

############################################################################
#####Adult C. zealandica abundance and sex ratio through time

###Awatere Valley 2014

rm(list=ls())
X<-read.table('chisq-sexKN14-LM.txt', sep='\t', dec=',',h=T)  
names(X)
str(X)
dim(X)

attach(X)
M=P.total.M
F=P.total.F
d=days
detach(X)

hist(M,breaks=seq(0,120,10),col="green",main="Histogram") 	
plot(density(M),main="Density function")     

lm1<-lm(M~d)     
par(mfrow=c(2,2))
plot(lm1)   			 
resid(lm1) 			 
names(lm1) 			 
par(mfrow=c(1,1))
hist(resid(lm1),data=X) 
summary(lm1)

m=M/100
f=F/100

m5<-c(0.99999, 0.5, 0.99999, 0.683, 0.525, 0.5714286, 0.6,
0.85, 0.85, 0.66667, 0.73333, 0.6833333, 0.6, 0.63333,
0.5166667, 0.75, 0.65, 0.616667, 0.63333, 0.65, 0.466667,
0.5166667, 0.65, 0.6, 0.466667, 0.43333, 0.55, 0.55, 
0.483333)

library(betareg)
glm10<-betareg(m5~d, link="logit")
par(mfrow=c(2,2))
plot(glm10)   			 
resid(glm10) 			 
names(glm10) 			 
par(mfrow=c(1,1))
hist(resid(glm10),data=X) 
summary(glm10)

plot(m5~d, pch=16, type="p", ylab="Proportion of males", 
xlab="Days after flight begun")
newX<-expand.grid(d=seq(from=1,to=35,by=0.1))
newY<-predict(glm10,newdata=newX,type="response")
newY1<-predict(glm10,newdata=newX, type="variance")
sd=sqrt(newY1)
se=sd/(sqrt(29))

addThese<-data.frame(newX,newY,se)   
addThese

lines(newY~d,data=addThese,col="red",lwd=2)  #Aqui no agregue el intervalo de confianza, pero puede ser agregado
lines(newY+1.96*se~d, data=addThese,col="red",lty=2,lwd=2)   #al agregar 1.96*se.fit calculo el intervalo de confianza al 95%. Si solo dejo se.fit, me muestra el error estandart.  
lines(newY-1.96*se~d, data=addThese,col="red",lty=2,lwd=2)


#####Awatere Valley 2015
rm(list=ls())
X<-read.table('chisq-sexKN15-LM.txt', sep='\t', dec=',',h=T)  
names(X)
str(X)
dim(X)

attach(X)
M1=P.total.M
F1=P.total.F
d1=days
detach(X)

hist(M1,breaks=seq(0,120,10),col="green",main="Histogram") 	
plot(density(M1),main="Density function")     

lm3<-lm(M1~d1)     
par(mfrow=c(2,2))
plot(lm3)   			 
resid(lm3) 			 
names(lm3) 			 
par(mfrow=c(1,1))
hist(resid(lm3),data=X) 
summary(lm3)

m1=M1/100
f1=F1/100

library(betareg)
glm11<-betareg(m1~d1, link="logit")
par(mfrow=c(2,2))
plot(glm11)   			 
resid(glm11) 			 
names(glm11) 			 
par(mfrow=c(1,1))
hist(resid(glm11),data=X) 
summary(glm11)

plot(m1~d1, pch=16, type="p", ylab="Proportion of males", 
xlab="Days after flight begun")
newX<-expand.grid(d1=seq(from=1,to=25,by=0.1))
newY<-predict(glm11,newdata=newX,type="response")
newY1<-predict(glm11,newdata=newX, type="variance")
sd=sqrt(newY1)
se=sd/(sqrt(20))

addThese<-data.frame(newX,newY,se)   
addThese

lines(newY~d1,data=addThese,col="red",lwd=2)  #Aqui no agregue el intervalo de confianza, pero puede ser agregado
lines(newY+1.96*se~d1, data=addThese,col="red",lty=2,lwd=2)   #al agregar 1.96*se.fit calculo el intervalo de confianza al 95%. Si solo dejo se.fit, me muestra el error estandart.  
lines(newY-1.96*se~d1, data=addThese,col="red",lty=2,lwd=2)


#####Blenheim 2015

rm(list=ls())
X<-read.table('chisq-sexWH15-LM.txt', sep='\t', dec=',',h=T)  
names(X)
str(X)
dim(X)

attach(X)
M2=P.total.M
F2=P.total.F
d2=days
detach(X)

hist(M2,breaks=seq(0,120,10),col="green",main="Histogram") 	
plot(density(M2),main="Density function")     

lm4<-lm(M2~d2)     
par(mfrow=c(2,2))
plot(lm4)   			 
resid(lm4) 			 
names(lm4) 			 
par(mfrow=c(1,1))
hist(resid(lm4),data=X) 
summary(lm4)

m2=M2/100
f2=F2/100

library(betareg)
glm12<-betareg(m2~d2, link="logit")
par(mfrow=c(2,2))
plot(glm12)   			 
resid(glm12) 			 
names(glm12) 			 
par(mfrow=c(1,1))
hist(resid(glm12),data=X) 
summary(glm12)

plot(m2~d2, pch=16, type="p", ylab="Proportion of males", 
xlab="Days after flight begun")
newX<-expand.grid(d2=seq(from=1,to=37,by=0.1))
newY<-predict(glm12,newdata=newX,type="response")
newY1<-predict(glm12,newdata=newX, type="variance")
sd=sqrt(newY1)
se=sd/(sqrt(29))

addThese<-data.frame(newX,newY,se)   
addThese

lines(newY~d2,data=addThese,col="red",lwd=2)  #Aqui no agregue el intervalo de confianza, pero puede ser agregado
lines(newY+1.96*se~d2, data=addThese,col="red",lty=2,lwd=2)   #al agregar 1.96*se.fit calculo el intervalo de confianza al 95%. Si solo dejo se.fit, me muestra el error estandart.  
lines(newY-1.96*se~d2, data=addThese,col="red",lty=2,lwd=2)

###########################################################################
#######Adult removal and daily sex-ratio trends 

######Awatere Valley 2015

rm(list=ls())
X<-read.table('5minKN15.txt', sep='\t', dec=',',h=T)  
names(X)
str(X)
dim(X)

attach(X)
m17=mean
t17=c(5,10,15,20)
detach(X)

library(betareg)
glm17<-betareg(m17~t17, link="logit")
par(mfrow=c(2,2))
plot(glm17)   			 
resid(glm17) 			 
names(glm17) 			 
par(mfrow=c(1,1))
hist(resid(glm17),data=X) 
summary(glm17)

attach(X)
d=mean
e=c(5,10,15,20)
f=se
detach(X)

x1<-e
y1<-d
ybar1<-f

par(mar=c(5,6,4,2))    
xy.error.bars1<-function (x1,y1,ybar1){
plot(x1, y1, pch=16, col="black",
xlab = "Time period (min)",
ylab="Proportion of males", ylim=c(min(0),max(0.4)))

arrows(x1, y1-ybar1, x1, y1+ybar1, code=3, angle=90, length=0.05)}
xy.error.bars1(x1,y1,ybar1)
points(x1, y1,col="black",pch=16)

newX<-expand.grid(t17=seq(from=5,to=20,by=0.1))
newY<-predict(glm17,newdata=newX,type="response")
newY1<-predict(glm17,newdata=newX, type="variance")
sd=sqrt(newY1)
se=sd/(sqrt(4))

addThese<-data.frame(newX,newY,se)   
addThese

lines(newY~t17,data=addThese,col="red",lwd=2)  #Aqui no agregue el intervalo de confianza, pero puede ser agregado
lines(newY+1.96*se~t17, data=addThese,col="red",lty=2,lwd=2)   #al agregar 1.96*se.fit calculo el intervalo de confianza al 95%. Si solo dejo se.fit, me muestra el error estandart.  
lines(newY-1.96*se~t17, data=addThese,col="red",lty=2,lwd=2)


#####Blenheim 2015

rm(list=ls())
X<-read.table('5minWH15.txt', sep='\t', dec=',',h=T)  
names(X)
str(X)
dim(X)

attach(X)
m18=mean
t18=c(5,10,15,20,25)
detach(X)

library(betareg)
glm18<-betareg(m18~t18, link="logit")
par(mfrow=c(2,2))
plot(glm18)   			 
resid(glm18) 			 
names(glm18) 			 
par(mfrow=c(1,1))
hist(resid(glm18),data=X) 
summary(glm18)

attach(X)
d=mean
e=c(5,10,15,20,25)
f=se
detach(X)

x1<-e
y1<-d
ybar1<-f

par(mar=c(5,6,4,2))    
xy.error.bars1<-function (x1,y1,ybar1){
plot(x1, y1, pch=16, col="black",
xlab = "Time period (min)",
ylab="Proportion of males", ylim=c(min(0),max(0.4)))

arrows(x1, y1-ybar1, x1, y1+ybar1, code=3, angle=90, length=0.05)}
xy.error.bars1(x1,y1,ybar1)
points(x1, y1,col="black",pch=16)

newX<-expand.grid(t18=seq(from=5,to=25,by=0.1))
newY<-predict(glm18,newdata=newX,type="response")
newY1<-predict(glm18,newdata=newX, type="variance")
sd=sqrt(newY1)
se=sd/(sqrt(5))

addThese<-data.frame(newX,newY,se)   
addThese

lines(newY~t18,data=addThese,col="red",lwd=2)  #Aqui no agregue el intervalo de confianza, pero puede ser agregado
lines(newY+1.96*se~t18, data=addThese,col="red",lty=2,lwd=2)   #al agregar 1.96*se.fit calculo el intervalo de confianza al 95%. Si solo dejo se.fit, me muestra el error estandart.  
lines(newY-1.96*se~t18, data=addThese,col="red",lty=2,lwd=2)


############################################################################
#########Sex-ratio and adult abundance correlation

#####Awatere Valley 2014

rm(list=ls())
X<-read.table('corKN14.txt', sep='\t', dec=',',h=T)  
names(X)
str(X)
dim(X)

attach(X)
a=ab.KN14
b=prop.KN14/100
detach(X)

cor.test(a,b, method="spearm", exact=FALSE)

#####Awatere Valley 2015

rm(list=ls())
X<-read.table('corKN15.txt', sep='\t', dec=',',h=T)  
names(X)
str(X)
dim(X)

attach(X)
a=ab.KN15
b=prop.KN15/100
detach(X)

cor.test(a,b, method="spearm", exact=FALSE)

#####Blenheim 2015

rm(list=ls())
X<-read.table('corWH15.txt', sep='\t', dec=',',h=T)  
names(X)
str(X)
dim(X)

attach(X)
a=ab.WH15
b=prop.WH15/100
detach(X)

cor.test(a,b, method="spearm", exact=FALSE)

###########################################################################
########5-min removal experiment
########abundance and sex-ratio correlation

####Blenheim 2015

rm(list=ls())
X<-read.table('corWH15abun.txt', sep='\t', dec=',',h=T)  
names(X)
str(X)
dim(X)

attach(X)
a=abun
b=prop.SR
detach(X)

cor.test(a,b, method="spearm", exact=FALSE)

####Awatere Valley 2015

rm(list=ls())
X<-read.table('corKN15abun.txt', sep='\t', dec=',',h=T)  
names(X)
str(X)
dim(X)

attach(X)
c=abun
d=prop.SR
detach(X)

cor.test(c,d, method="spearm", exact=FALSE)

############################################################################
########5-min removal experiment
########adult abundance at each time period

####Blenheim 2015

rm(list=ls())
X<-read.table('5minabundance.txt', sep='\t', dec=',',h=T)  
names(X)
str(X)
dim(X)

attach(X)
a=mean
b=c(5,10,15,20,25)
c=se
detach(X)

x<-b
y<-a
ybar<-c

#####Awatere Valley 2015

X<-read.table('5minabunKN15.txt', sep='\t', dec=',',h=T)  
names(X)
str(X)
dim(X)

attach(X)
d=mean
e=c(5,10,15,20)
f=se
detach(X)

x1<-e
y1<-d
ybar1<-f

par(mar=c(5,6,4,2))    
xy.error.bars1<-function (x,y, ybar,x1,y1,ybar1){
plot(x1, y1, pch=16, col="darkorange2")
plot(x, y, pch=17, col="dodgerblue3", 
xlab = "Time period (min)",
ylab=expression(Adult~abundance~(beetles~plant^{-1})), ylim=c(min(0),max(30)))
arrows(x, y-ybar, x, y+ybar, code=3, angle=90, length=0.05)	
arrows(x1, y1-ybar1, x1, y1+ybar1, code=3, angle=90, length=0.05)}

xy.error.bars1(x,y,ybar,x1,y1,ybar1)

points(x1, y1,col="darkorange2",pch=16)
points(x, y,col="dodgerblue3",pch=17)

sequence<-order(x)
lines(x[sequence],y[sequence],lwd=2,col="dodgerblue3")
sequence<-order(x1)
lines(x1[sequence],y1[sequence],lwd=2,lty=2,col="darkorange2")

text(5,5, "a",cex=1)
text(10,21, "b",cex=1)
text(15,28.5, "b",cex=1)
text(15,11.5, "ab",cex=1)
text(20,10.5, "ab",cex=1)
text(20,4, "a",cex=1)
text(25,3, "a",cex=1)

##############################################################################
########Tukey contrasts for the lattest experiments

##########Awatere Valley 2015

rm(list=ls())
X<-read.table('ANOVA5minSR.txt', sep='\t', dec=',',h=T)  
names(X)
str(X)
dim(X)

attach(X)
hist(abundance,breaks=seq(0,150,10),col="green",main="Histogram") ###   Dice que va de 0 a 7, con el eje cada 0.1	
plot(density(abundance),main="Density function")      ###    densidad de frecuencia
detach(X)

glm1<-glm(abundance~period, family=poisson, data=X)
par(mfrow=c(2,2))
plot(glm1)   			 
resid(glm1) 			 
names(glm1) 			 
par(mfrow=c(1,1))
hist(resid(glm1),data=X) 
summary(glm1)

library(MASS)
glm2<-glm.nb(abundance~period, data=X)
par(mfrow=c(2,2))
plot(glm2)   			 
resid(glm2) 			 
names(glm2) 			 
par(mfrow=c(1,1))
hist(resid(glm2),data=X) 
summary(glm2)

sum(resid(glm2,type="pearson")^2)

1 - pchisq(summary(glm2)$deviance,
           summary(glm2)$df.residual) ###To see if the model fits the data
						  ###The result is the p-value. p>0.05 then 
						  ###the model fits the data
library(multcomp)
tukey<-(glht(glm2, mcp(period="Tukey")))
summary(tukey)
par(mar=c(5,7,4,2))
plot(tukey)

#############Blenheim 2015

rm(list=ls())
X<-read.table('ANOVA5minSRKN15.txt', sep='\t', dec=',',h=T)  
names(X)
str(X)
dim(X)

attach(X)
hist(abundance,breaks=seq(0,150,10),col="green",main="Histogram") ###   Dice que va de 0 a 7, con el eje cada 0.1	
plot(density(abundance),main="Density function")      ###    densidad de frecuencia
detach(X)

glm1<-glm(abundance~period, family=poisson, data=X)
par(mfrow=c(2,2))
plot(glm1)   			 
resid(glm1) 			 
names(glm1) 			 
par(mfrow=c(1,1))
hist(resid(glm1),data=X) 
summary(glm1)

library(MASS)
glm2<-glm.nb(abundance~period, data=X)
par(mfrow=c(2,2))
plot(glm2)   			 
resid(glm2) 			 
names(glm2) 			 
par(mfrow=c(1,1))
hist(resid(glm2),data=X) 
summary(glm2)

sum(resid(glm2,type="pearson")^2)

1 - pchisq(summary(glm2)$deviance,
           summary(glm2)$df.residual) ###To see if the model fits the data
						###The result is the p-value. p>0.05 then 
						###the model fits the data
library(multcomp)
tukey<-(glht(glm2, mcp(period="Tukey")))
summary(tukey)
par(mar=c(5,7,4,2))
plot(tukey)
