# Supplementary material for: Ecological and pest-management implications of sex differences in scarab landing patterns on grape vines
Source: PeerJ. 2017 Apr 27;5:e3213. doi: 10.7717/peerj.3213 (PMC5410136; doi:10.7717/peerj.3213)
Supplement: Supplemental Information 2 — Data used to calculate the relationship between adult C ostelytra zealandica sex ratio and days after adults’ flight started in the Awatere Valley during the 2014 flight season. Data are shown in Fig. 1. [file peerj-05-3213-s003.txt]

P.total.M	P.total.F	Date-KN14	abundance	days
100	0	27-oct	1	1
50	50	29-oct	2	3
100	0	30-oct	3	4
68,33333333	31,66666667	31-oct	58	5
52,5	47,5	01-nov	24	6
57,14285714	42,85714286	05-nov	7	10
60	40	06-nov	162	11
85	15	07-nov	1210	12
85	15	08-nov	1122	13
66,66666667	33,33333333	09-nov	2576	14
73,33333333	26,66666667	10-nov	845	15
68,33333333	31,66666667	11-nov	3360	16
60	40	13-nov	387	18
63,33333333	36,66666667	14-nov	6968	19
51,66666667	48,33333333	15-nov	2318	20
75	25	16-nov	1840	21
65	35	17-nov	980	22
61,66666667	38,33333333	18-nov	738	23
63,33333333	36,66666667	19-nov	1183	24
65	35	20-nov	2623	25
46,66666667	53,33333333	21-nov	1876	26
51,66666667	48,33333333	22-nov	1087	27
65	35	23-nov	1379	28
60	40	24-nov	1458	29
46,66666667	53,33333333	25-nov	873	30
43,33333333	56,66666667	26-nov	1529	31
55	45	27-nov	463	32
55	45	29-nov	848	34
48,33333333	51,66666667	30-nov	449	35
