# Supplementary material for: Ecological and pest-management implications of sex differences in scarab landing patterns on grape vines
Source: PeerJ. 2017 Apr 27;5:e3213. doi: 10.7717/peerj.3213 (PMC5410136; doi:10.7717/peerj.3213)
Supplement: Supplemental Information 3 — Data used to calculate the relationship between adult Co stelytra zealandica sex ratio and days after adults’ flight started in the Awatere Valley during the 2015 flight season. Data are shown in Fig. 2. [file peerj-05-3213-s004.txt]

P.total.M	P.total.F	Date-KN15	abundance	days
55	45	07-nov	33	1
55	45	08-nov	40	2
55	45	09-nov	137	3
45	55	10-nov	251	4
58,33333333	41,66666667	13-nov	51	7
66,66666667	33,33333333	14-nov	203	8
38,33333333	61,66666667	16-nov	232	10
35	65	17-nov	593	11
36,66666667	63,33333333	19-nov	1039	13
48,33333333	51,66666667	20-nov	944	14
51,66666667	48,33333333	21-nov	609	15
35	65	22-nov	329	16
51,66666667	48,33333333	23-nov	291	17
50	50	24-nov	286	18
43,33333333	56,66666667	25-nov	124	19
43,33333333	56,66666667	26-nov	417	20
45	55	27-nov	274	21
43,33333333	56,66666667	28-nov	48	22
36,66666667	63,33333333	30-nov	108	24
41,66666667	58,33333333	01-dic	102	25
