# Supplementary material for: Ecological and pest-management implications of sex differences in scarab landing patterns on grape vines
Source: PeerJ. 2017 Apr 27;5:e3213. doi: 10.7717/peerj.3213 (PMC5410136; doi:10.7717/peerj.3213)
Supplement: Supplemental Information 4 — Data used to calculate the relationship between adult C ostelytra zealandica sex ratio and days after adults’ flight started in Blenheim during the 2015 flight season. Data are shown in Fig. 3. [file peerj-05-3213-s005.txt]

P.total.M	P.total.F	Date-WH15	abundance	days
58,33333333	41,66666667	26-0ct	503	1
55	45	28-oct	207	3
48,33333333	51,66666667	30-oct	229	5
63,33333333	36,66666667	31-oct	569	6
70	30	01-nov	636	7
68,33333333	31,66666667	02-nov	1313	8
53,33333333	46,66666667	03-nov	902	9
56,66666667	43,33333333	05-nov	136	11
55	45	06-nov	1966	12
56,66666667	43,33333333	07-nov	1444	13
58,33333333	41,66666667	08-nov	691	14
66,66666667	33,33333333	09-nov	644	15
68,33333333	31,66666667	10-nov	972	16
28,33333333	71,66666667	13-nov	615	19
48,33333333	51,66666667	14-nov	598	20
45	55	16-nov	501	22
43,33333333	56,66666667	19-nov	387	25
56,66666667	43,33333333	20-nov	273	26
40	60	21-nov	198	27
23,33333333	76,66666667	22-nov	60	28
43,33333333	56,66666667	23-nov	493	29
43,33333333	56,66666667	24-nov	269	30
40	60	25-nov	241	31
48,33333333	51,66666667	26-nov	136	32
33,33333333	66,66666667	27-nov	220	33
36,66666667	63,33333333	28-nov	159	34
58,33333333	41,66666667	29-nov	71	35
40	60	30-nov	195	36
46,66666667	53,33333333	01-dic	103	37
