# Supplementary material for: Ecological and pest-management implications of sex differences in scarab landing patterns on grape vines
Source: PeerJ. 2017 Apr 27;5:e3213. doi: 10.7717/peerj.3213 (PMC5410136; doi:10.7717/peerj.3213)
Supplement: Supplemental Information 5 — Data used to calculate the relationship between adult C ostelytra zealandica sex ratio and daily adult removal from grape vines at different time periods in the Awatere Valley during the 2015 flight season. Data are shown in Fig. 4A. [file peerj-05-3213-s006.txt]

time.period	mean	sd	se
5-m	0,22414966	0,359832277	0,136003817
10-m	0,094674556	0,114284698	0,031696872
15-m	0,115367965	0,141009334	0,042515914
20-m	0,214285714	0,230021853	0,086940088
