# Supplementary material for: Ecological and pest-management implications of sex differences in scarab landing patterns on grape vines
Source: PeerJ. 2017 Apr 27;5:e3213. doi: 10.7717/peerj.3213 (PMC5410136; doi:10.7717/peerj.3213)
Supplement: Supplemental Information 6 — Data used to calculate the relationship between adult C ostelytra zealandica sex ratio and daily adult removal from grape vines at different time periods in Blenheim during the 2015 flight season. Data are shown in Fig. 4B. [file peerj-05-3213-s007.txt]

time.period	mean	sd	se
5-m	0,067283951	0,126999461	0,02993406
10-m	0,179330361	0,166088843	0,036243557
15-m	0,127809528	0,116687503	0,026092119
20-m	0,106719577	0,129890516	0,033537587
25-m	0,288888889	0,183585685	0,105993245
