# Supplementary material for: Ecological and pest-management implications of sex differences in scarab landing patterns on grape vines
Source: PeerJ. 2017 Apr 27;5:e3213. doi: 10.7717/peerj.3213 (PMC5410136; doi:10.7717/peerj.3213)
Supplement: Supplemental Information 7 — Data used to calculate the correlation between adult C ostelytra zealandica sex ratio and adult abundance in the Awatere Valley during the 2014 flight season. [file peerj-05-3213-s008.txt]

Date-KN14	ab.KN14	prop.KN14
27-oct	1	100
29-oct	2	50
30-oct	3	100
31-oct	58	68,33333333
01-nov	24	52,5
05-nov	7	57,14285714
06-nov	162	60
07-nov	1210	85
08-nov	1122	85
09-nov	2576	66,66666667
10-nov	845	73,33333333
11-nov	3360	68,33333333
13-nov	387	60
14-nov	6968	63,33333333
15-nov	2318	51,66666667
16-nov	1840	75
17-nov	980	65
18-nov	738	61,66666667
19-nov	1183	63,33333333
20-nov	2623	65
21-nov	1876	46,66666667
22-nov	1087	51,66666667
23-nov	1379	65
24-nov	1458	60
25-nov	873	46,66666667
26-nov	1529	43,33333333
27-nov	463	55
29-nov	848	55
30-nov	449	48,33333333
