# Supplementary material for: Ecological and pest-management implications of sex differences in scarab landing patterns on grape vines
Source: PeerJ. 2017 Apr 27;5:e3213. doi: 10.7717/peerj.3213 (PMC5410136; doi:10.7717/peerj.3213)
Supplement: Supplemental Information 8 — Data used to calculate the correlation between adult C ostelytra zealandica sex ratio and adult abundance in the Awatere Valley during the 2015 flight season. [file peerj-05-3213-s009.txt]

Date-KN15	ab.KN15	prop.KN15
07-nov	33	55
08-nov	40	55
09-nov	137	55
10-nov	251	45
13-nov	51	58,33333333
14-nov	203	66,66666667
16-nov	232	38,33333333
17-nov	593	35
19-nov	1039	36,66666667
20-nov	944	48,33333333
21-nov	609	51,66666667
22-nov	329	35
23-nov	291	51,66666667
24-nov	286	50
25-nov	124	43,33333333
26-nov	417	43,33333333
27-nov	274	45
28-nov	48	43,33333333
30-nov	108	36,66666667
01-dic	102	41,66666667
