# Supplementary material for: Ecological and pest-management implications of sex differences in scarab landing patterns on grape vines
Source: PeerJ. 2017 Apr 27;5:e3213. doi: 10.7717/peerj.3213 (PMC5410136; doi:10.7717/peerj.3213)
Supplement: Supplemental Information 9 — Data used to calculate the correlation between adult C ostelytra zealandica sex ratio and adult abundance in Blenheim during the 2015 flight season. [file peerj-05-3213-s010.txt]

Date-WH15	ab.WH15	prop.WH15
26-0ct	503	58,33333333
28-oct	207	55
30-oct	229	48,33333333
31-oct	569	63,33333333
01-nov	636	70
02-nov	1313	68,33333333
03-nov	902	53,33333333
05-nov	136	56,66666667
06-nov	1966	55
07-nov	1444	56,66666667
08-nov	691	58,33333333
09-nov	644	66,66666667
10-nov	972	68,33333333
13-nov	615	28,33333333
14-nov	598	48,33333333
16-nov	501	45
19-nov	387	43,33333333
20-nov	273	56,66666667
21-nov	198	40
22-nov	60	23,33333333
23-nov	493	43,33333333
24-nov	269	43,33333333
25-nov	241	40
26-nov	136	48,33333333
27-nov	220	33,33333333
28-nov	159	36,66666667
29-nov	71	58,33333333
30-nov	195	40
01-dic	103	46,66666667
