# Supplementary material for: Ecological and pest-management implications of sex differences in scarab landing patterns on grape vines
Source: PeerJ. 2017 Apr 27;5:e3213. doi: 10.7717/peerj.3213 (PMC5410136; doi:10.7717/peerj.3213)
Supplement: Supplemental Information 10 — Data used to calculate the correlation between adult C ostelytra zealandica sex ratio and daily adult removal abundance from grape vines at different time periods in Blenheim during the 2015 flight season. [file peerj-05-3213-s011.txt]

time.period	abun	prop.SR
5-m	2,904761905	0,067283951
10-m	14,71428571	0,179330361
15-m	20,33333333	0,127809528
20-m	7,095238095	0,106719577
25-m	0,904761905	0,288888889
