# Supplementary material for: Ecological and pest-management implications of sex differences in scarab landing patterns on grape vines
Source: PeerJ. 2017 Apr 27;5:e3213. doi: 10.7717/peerj.3213 (PMC5410136; doi:10.7717/peerj.3213)
Supplement: Supplemental Information 11 — Data used to calculate the correlation between adult C ostelytra zealandica sex ratio and daily adult removal abundance from grape vines at different time periods in the Awatere Valley during the 2015 flight season. [file peerj-05-3213-s012.txt]

time.period	abun	prop.SR
5-m	2,538461538	0,22414966
10-m	15,15384615	0,094674556
15-m	7,538461538	0,115367965
20-m	1,923076923	0,214285714
