# Supplementary material for: Ecological and pest-management implications of sex differences in scarab landing patterns on grape vines
Source: PeerJ. 2017 Apr 27;5:e3213. doi: 10.7717/peerj.3213 (PMC5410136; doi:10.7717/peerj.3213)
Supplement: Supplemental Information 12 — Data used to calculate the mean adult C ostelytra zealandica abundance at 5-min time periods after adult flight activity begun in Blenheim during the 2015 flight season. Data are shown in Fig. 5 (solid line). [file peerj-05-3213-s013.txt]

time.period	mean	sd	se
5-m	2,904761905	2,981690157	0,650658135
10-m	14,71428571	12,73633722	2,779296637
15-m	20,33333333	30,41600456	6,637316344
20-m	7,095238095	9,637970543	2,103177598
25-m	0,904761905	2,791142453	0,609077217
