# Supplementary material for: Ecological and pest-management implications of sex differences in scarab landing patterns on grape vines
Source: PeerJ. 2017 Apr 27;5:e3213. doi: 10.7717/peerj.3213 (PMC5410136; doi:10.7717/peerj.3213)
Supplement: Supplemental Information 13 — Data used to calculate the mean adult Costelytra zealandica abundance at 5-min time periods after adult flight activity begun in the Awatere Valley during the 2015 flight season. Data are shown in Fig. 5 (dashed line). [file peerj-05-3213-s014.txt]

time.period	mean	sd	se
5-m	2,538461538	4,215356541	1,16912955
10-m	15,15384615	14,44441157	4,006158966
15-m	7,538461538	9,033413757	2,505418192
20-m	1,923076923	2,325995789	0,64511516
