# Supplementary material for: Ecological and pest-management implications of sex differences in scarab landing patterns on grape vines
Source: PeerJ. 2017 Apr 27;5:e3213. doi: 10.7717/peerj.3213 (PMC5410136; doi:10.7717/peerj.3213)
Supplement: Supplemental Information 14 — Data used to calculate Tukey’s contrasts between adult Costelytra zealandica abundance and the 5-min time periods after adult flight activity begun in Blenheim during the 2015 flight season. Data are shown in Fig. 5 (solid line). [file peerj-05-3213-s015.txt]

period	abundance
5-m	8
10-m	34
15-m	139
20-m	32
25-m	12
5-m	3
10-m	12
15-m	15
20-m	5
25-m	0
5-m	1
10-m	1
15-m	2
20-m	0
25-m	0
5-m	3
10-m	44
15-m	60
20-m	33
25-m	2
5-m	1
10-m	8
15-m	34
20-m	18
25-m	0
5-m	1
10-m	19
15-m	12
20-m	0
25-m	0
5-m	2
10-m	18
15-m	23
20-m	10
25-m	0
5-m	0
10-m	9
15-m	12
20-m	0
25-m	0
5-m	4
10-m	44
15-m	24
20-m	6
25-m	0
5-m	6
10-m	21
15-m	10
20-m	2
25-m	0
5-m	1
10-m	4
15-m	24
20-m	10
25-m	5
5-m	1
10-m	18
15-m	12
20-m	6
25-m	0
5-m	2
10-m	11
15-m	17
20-m	10
25-m	0
5-m	1
10-m	5
15-m	0
20-m	0
25-m	0
5-m	0
10-m	1
15-m	1
20-m	0
25-m	0
5-m	4
10-m	22
15-m	13
20-m	2
25-m	0
5-m	9
10-m	5
15-m	3
20-m	0
25-m	0
5-m	0
10-m	5
15-m	5
20-m	4
25-m	0
5-m	3
10-m	14
15-m	4
20-m	2
25-m	0
5-m	10
10-m	11
15-m	11
20-m	2
25-m	0
5-m	1
10-m	3
15-m	6
20-m	7
25-m	0
