# Supplementary material for: Ecological and pest-management implications of sex differences in scarab landing patterns on grape vines
Source: PeerJ. 2017 Apr 27;5:e3213. doi: 10.7717/peerj.3213 (PMC5410136; doi:10.7717/peerj.3213)
Supplement: Supplemental Information 15 — Data used to calculate Tukey’s contrasts between adult Costelytra zealandica abundance and the 5-min time periods after adult flight activity begun in the Awatere Valley during the 2015 flight season. Data are shown in Fig. 5 (dashed line). [file peerj-05-3213-s016.txt]

period	abundance
5-m	0
10-m	4
15-m	0
20-m	0
5-m	0
10-m	2
15-m	3
20-m	0
5-m	1
10-m	4
15-m	1
20-m	2
5-m	0
10-m	31
15-m	14
20-m	6
5-m	1
10-m	50
15-m	21
20-m	1
5-m	1
10-m	10
15-m	21
20-m	6
5-m	0
10-m	10
15-m	2
20-m	0
5-m	0
10-m	6
15-m	24
20-m	4
5-m	0
10-m	7
15-m	6
20-m	4
5-m	1
10-m	13
15-m	3
20-m	2
5-m	12
10-m	27
15-m	1
20-m	0
5-m	10
10-m	28
15-m	2
20-m	0
5-m	7
10-m	5
15-m	0
20-m	0
